# Supplementary material for: ZGSO Spinel Nanoparticles with Dual Emission of NIR Persistent Luminescence for Anti-Counterfeiting Applications
Source: Materials (Basel). 2023 Jan 28;16(3):1132. doi: 10.3390/ma16031132 (PMC9920861; doi:10.3390/ma16031132)
Supplement: Supplementary file 1 [file materials-16-01132-s001.zip]

Archive with 1 entries (1 files):
- materials-2139081-supplementary.pdf
